# Supplementary material for: Atrial Fibrillation and Reperfusion Therapy in Acute Ischaemic Stroke Patients: Prevalence and Outcomes—A Comprehensive Systematic Review and Meta-Analysis
Source: Neurol Int. 2023 Aug 25;15(3):1014–43. doi: 10.3390/neurolint15030065 (PMC10537209; doi:10.3390/neurolint15030065)
Supplement: Supplementary file 1 [file neurolint-15-00065-s001.zip]

Archive with 1 entries (1 files):
- neurolint-2584073-supplementary.pdf
